# Supplementary material for: N,N′-Di-Boc-2H-Isoindole-2-carboxamidine—First Guanidine-Substituted Isoindole
Source: Molecules. 2022 Dec 15;27(24):8954. doi: 10.3390/molecules27248954 (PMC9781607; doi:10.3390/molecules27248954)
Supplement: Supplementary file 1 [file molecules-27-08954-s001.zip]

Archive with 1 entries (1 files):
- molecules-2105651-SI.pdf
